# Supplementary material for: The Spermidine Synthase Gene SPD1: A Novel Auxotrophic Marker for Chlamydomonas reinhardtii Designed by Enhanced CRISPR/Cas9 Gene Editing
Source: Cells. 2022 Feb 28;11(5):837. doi: 10.3390/cells11050837 (PMC8909627; doi:10.3390/cells11050837)
Supplement: Supplementary file 1 [file cells-11-00837-s001.zip]

Archive with 1 entries (1 files):
- cells-1575483-supplementary.pdf
